# Supplementary material for: Robust long-read native DNA sequencing using the ONT CsgG Nanopore system
Source: Wellcome Open Res. 2018 Aug 30;2:23. Originally published 2017 Apr 6. [Version 3] doi: 10.12688/wellcomeopenres.11246.3 (PMC5426553; doi:10.12688/wellcomeopenres.11246.3)
Supplement: Supplementary file 2 [file wellcomeopenres-2-16062-s0001.tgz]

Archive with 1 entries (1 files):
- 315a0631-0227-48fc-ae35-e5afdbfa4bec.tif
